# Supplementary material for: Multi‐Omics Integration Reveals Incomplete Reactivation of Developmental Cell‐Cycle Programs in Adult Human Infarcted Hearts
Source: Chem Biol Drug Des. 2026 Jun 8;107(6):e70337. doi: 10.1111/cbdd.70337 (PMC13247538; doi:10.1111/cbdd.70337)
Supplement: Supplementary file 2 — Table S1: Developmental dataset information. Summary of human developmental heart samples used in this study, including GEO accession numbers, sample identifiers, developmental stage, age, sex, assay type, cardiac region, and clinical diagnosis. Fetal samples range from 14 to 20 post‐conceptional weeks; pediatric samples range from 3 weeks to 14 years. All samples were obtained from left ventricular tissue of individuals without cardiovascular disease. Data were obtained from a previously published cohort (Sim et al. 2021). [file CBDD-107-e70337-s002.xlsx]

## Sheet: Supplementary Table S1 Developm
Dataset	Accession Number	Sample Name	Age	Group	Sex	Assay Type	Cardiac Region	Diagnosis
GSM4742876	SRR12503720	Fetal1	19 pcw	Fetal	M	ATAC-seq	human left ventricle heart muscle	healthy non-cardiovascular disease
GSM4742876	SRR12503721	Fetal1	19 pcw	Fetal	M	ATAC-seq	human left ventricle heart muscle	healthy non-cardiovascular disease
GSM4742877	SRR12503722	Fetal2	19 pcw	Fetal	M	ATAC-seq	human left ventricle heart muscle	healthy non-cardiovascular disease
GSM4742877	SRR12503723	Fetal2	19 pcw	Fetal	M	ATAC-seq	human left ventricle heart muscle	healthy non-cardiovascular disease
GSM4742878	SRR12503724	Fetal3	20 pcw	Fetal	F	ATAC-seq	human left ventricle heart muscle	healthy non-cardiovascular disease
GSM4742878	SRR12503725	Fetal3	20 pcw	Fetal	F	ATAC-seq	human left ventricle heart muscle	healthy non-cardiovascular disease
GSM4742886	SRR12503740	Young1	3 weeks	Pediatric	M	ATAC-seq	human left ventricle heart muscle	healthy non-cardiovascular disease
GSM4742886	SRR12503741	Young1	3 weeks	Pediatric	M	ATAC-seq	human left ventricle heart muscle	healthy non-cardiovascular disease
GSM4742887	SRR12503742	Young2	10 weeks	Pediatric	F	ATAC-seq	human left ventricle heart muscle	healthy non-cardiovascular disease
GSM4742887	SRR12503743	Young2	10 weeks	Pediatric	F	ATAC-seq	human left ventricle heart muscle	healthy non-cardiovascular disease
GSM4742888	SRR12503744	Young3	2 years	Pediatric	M	ATAC-seq	human left ventricle heart muscle	healthy non-cardiovascular disease
GSM4742888	SRR12503745	Young3	2 years	Pediatric	M	ATAC-seq	human left ventricle heart muscle	healthy non-cardiovascular disease
GSM4742889	SRR12503746	Young4	4 years	Pediatric	M	ATAC-seq	human left ventricle heart muscle	healthy non-cardiovascular disease
GSM4742889	SRR12503747	Young4	4 years	Pediatric	M	ATAC-seq	human left ventricle heart muscle	healthy non-cardiovascular disease
GSM4742844	SRR12503569	Fetal1	14 pcw	Fetal	F	RNA-seq	human left ventricle heart muscle	healthy non-cardiovascular disease
GSM4742845	SRR12503570	Fetal2	16 pcw	Fetal	F	RNA-seq	human left ventricle heart muscle	healthy non-cardiovascular disease
GSM4742846	SRR12503571	Fetal3	19 pcw	Fetal	F	RNA-seq	human left ventricle heart muscle	healthy non-cardiovascular disease
GSM4742847	SRR12503572	Fetal4	19 pcw	Fetal	M	RNA-seq	human left ventricle heart muscle	healthy non-cardiovascular disease
GSM4742848	SRR12503573	Fetal5	19 pcw	Fetal	M	RNA-seq	human left ventricle heart muscle	healthy non-cardiovascular disease
GSM4742849	SRR12503553	Fetal6	20 pcw	Fetal	F	RNA-seq	human left ventricle heart muscle	healthy non-cardiovascular disease
GSM4742850	SRR12503554	Young1	3 weeks	Pediatric	M	RNA-seq	human left ventricle heart muscle	healthy non-cardiovascular disease
GSM4742851	SRR12503555	Young2	10 weeks	Pediatric	F	RNA-seq	human left ventricle heart muscle	healthy non-cardiovascular disease
GSM4742852	SRR12503556	Young3	2 years	Pediatric	M	RNA-seq	human left ventricle heart muscle	healthy non-cardiovascular disease
GSM4742853	SRR12503557	Young4	4 years	Pediatric	M	RNA-seq	human left ventricle heart muscle	healthy non-cardiovascular disease
GSM4742857	SRR12503612	Fetal1	19 pcw	Fetal	M	snRNA-seq	human left ventricle heart muscle	healthy non-cardiovascular disease
GSM4742857	SRR12503613	Fetal1	19 pcw	Fetal	M	snRNA-seq	human left ventricle heart muscle	healthy non-cardiovascular disease
GSM4742857	SRR12503614	Fetal1	19 pcw	Fetal	M	snRNA-seq	human left ventricle heart muscle	healthy non-cardiovascular disease
GSM4742857	SRR12503615	Fetal1	19 pcw	Fetal	M	snRNA-seq	human left ventricle heart muscle	healthy non-cardiovascular disease
GSM4742857	SRR12503616	Fetal1	19 pcw	Fetal	M	snRNA-seq	human left ventricle heart muscle	healthy non-cardiovascular disease
GSM4742857	SRR12503617	Fetal1	19 pcw	Fetal	M	snRNA-seq	human left ventricle heart muscle	healthy non-cardiovascular disease
GSM4742857	SRR12503618	Fetal1	19 pcw	Fetal	M	snRNA-seq	human left ventricle heart muscle	healthy non-cardiovascular disease
GSM4742857	SRR12503619	Fetal1	19 pcw	Fetal	M	snRNA-seq	human left ventricle heart muscle	healthy non-cardiovascular disease
GSM4742858	SRR12503620	Fetal2	19 pcw	Fetal	M	snRNA-seq	human left ventricle heart muscle	healthy non-cardiovascular disease
GSM4742858	SRR12503621	Fetal2	19 pcw	Fetal	M	snRNA-seq	human left ventricle heart muscle	healthy non-cardiovascular disease
GSM4742858	SRR12503622	Fetal2	19 pcw	Fetal	M	snRNA-seq	human left ventricle heart muscle	healthy non-cardiovascular disease
GSM4742858	SRR12503623	Fetal2	19 pcw	Fetal	M	snRNA-seq	human left ventricle heart muscle	healthy non-cardiovascular disease
GSM4742858	SRR12503624	Fetal2	19 pcw	Fetal	M	snRNA-seq	human left ventricle heart muscle	healthy non-cardiovascular disease
GSM4742858	SRR12503625	Fetal2	19 pcw	Fetal	M	snRNA-seq	human left ventricle heart muscle	healthy non-cardiovascular disease
GSM4742858	SRR12503626	Fetal2	19 pcw	Fetal	M	snRNA-seq	human left ventricle heart muscle	healthy non-cardiovascular disease
GSM4742858	SRR12503627	Fetal2	19 pcw	Fetal	M	snRNA-seq	human left ventricle heart muscle	healthy non-cardiovascular disease
GSM4742859	SRR12503628	Fetal3	20 pcw	Fetal	F	snRNA-seq	human left ventricle heart muscle	healthy non-cardiovascular disease
GSM4742859	SRR12503629	Fetal3	20 pcw	Fetal	F	snRNA-seq	human left ventricle heart muscle	healthy non-cardiovascular disease
GSM4742859	SRR12503630	Fetal3	20 pcw	Fetal	F	snRNA-seq	human left ventricle heart muscle	healthy non-cardiovascular disease
GSM4742859	SRR12503631	Fetal3	20 pcw	Fetal	F	snRNA-seq	human left ventricle heart muscle	healthy non-cardiovascular disease
GSM4742859	SRR12503632	Fetal3	20 pcw	Fetal	F	snRNA-seq	human left ventricle heart muscle	healthy non-cardiovascular disease
GSM4742859	SRR12503633	Fetal3	20 pcw	Fetal	F	snRNA-seq	human left ventricle heart muscle	healthy non-cardiovascular disease
GSM4742859	SRR12503634	Fetal3	20 pcw	Fetal	F	snRNA-seq	human left ventricle heart muscle	healthy non-cardiovascular disease
GSM4742859	SRR12503635	Fetal3	20 pcw	Fetal	F	snRNA-seq	human left ventricle heart muscle	healthy non-cardiovascular disease
GSM4742859	SRR12503636	Fetal3	20 pcw	Fetal	F	snRNA-seq	human left ventricle heart muscle	healthy non-cardiovascular disease
GSM4742859	SRR12503637	Fetal3	20 pcw	Fetal	F	snRNA-seq	human left ventricle heart muscle	healthy non-cardiovascular disease
GSM4742859	SRR12503638	Fetal3	20 pcw	Fetal	F	snRNA-seq	human left ventricle heart muscle	healthy non-cardiovascular disease
GSM4742859	SRR12503639	Fetal3	20 pcw	Fetal	F	snRNA-seq	human left ventricle heart muscle	healthy non-cardiovascular disease
GSM4742859	SRR12503640	Fetal3	20 pcw	Fetal	F	snRNA-seq	human left ventricle heart muscle	healthy non-cardiovascular disease
GSM4742859	SRR12503641	Fetal3	20 pcw	Fetal	F	snRNA-seq	human left ventricle heart muscle	healthy non-cardiovascular disease
GSM4742859	SRR12503642	Fetal3	20 pcw	Fetal	F	snRNA-seq	human left ventricle heart muscle	healthy non-cardiovascular disease
GSM4742859	SRR12503643	Fetal3	20 pcw	Fetal	F	snRNA-seq	human left ventricle heart muscle	healthy non-cardiovascular disease
GSM4742860	SRR12503644	Young1	4 years	Pediatric	M	snRNA-seq	human left ventricle heart muscle	healthy non-cardiovascular disease
GSM4742860	SRR12503645	Young1	4 years	Pediatric	M	snRNA-seq	human left ventricle heart muscle	healthy non-cardiovascular disease
GSM4742860	SRR12503646	Young1	4 years	Pediatric	M	snRNA-seq	human left ventricle heart muscle	healthy non-cardiovascular disease
GSM4742860	SRR12503647	Young1	4 years	Pediatric	M	snRNA-seq	human left ventricle heart muscle	healthy non-cardiovascular disease
GSM4742860	SRR12503648	Young1	4 years	Pediatric	M	snRNA-seq	human left ventricle heart muscle	healthy non-cardiovascular disease
GSM4742860	SRR12503649	Young1	4 years	Pediatric	M	snRNA-seq	human left ventricle heart muscle	healthy non-cardiovascular disease
GSM4742860	SRR12503650	Young1	4 years	Pediatric	M	snRNA-seq	human left ventricle heart muscle	healthy non-cardiovascular disease
GSM4742860	SRR12503651	Young1	4 years	Pediatric	M	snRNA-seq	human left ventricle heart muscle	healthy non-cardiovascular disease
GSM4742857	SRR12503686	Fetal1	19 pcw	Fetal	M	snRNA-seq	human left ventricle heart muscle	healthy non-cardiovascular disease
GSM4742857	SRR12503687	Fetal1	19 pcw	Fetal	M	snRNA-seq	human left ventricle heart muscle	healthy non-cardiovascular disease
GSM4742857	SRR12503688	Fetal1	19 pcw	Fetal	M	snRNA-seq	human left ventricle heart muscle	healthy non-cardiovascular disease
GSM4742857	SRR12503689	Fetal1	19 pcw	Fetal	M	snRNA-seq	human left ventricle heart muscle	healthy non-cardiovascular disease
GSM4742857	SRR12503690	Fetal1	19 pcw	Fetal	M	snRNA-seq	human left ventricle heart muscle	healthy non-cardiovascular disease
GSM4742857	SRR12503691	Fetal1	19 pcw	Fetal	M	snRNA-seq	human left ventricle heart muscle	healthy non-cardiovascular disease
GSM4742857	SRR12503692	Fetal1	19 pcw	Fetal	M	snRNA-seq	human left ventricle heart muscle	healthy non-cardiovascular disease
GSM4742857	SRR12503693	Fetal1	19 pcw	Fetal	M	snRNA-seq	human left ventricle heart muscle	healthy non-cardiovascular disease
GSM4742861	SRR12503574	Young2	10 years	Pediatric	F	snRNA-seq	human left ventricle heart muscle	healthy non-cardiovascular disease
GSM4742861	SRR12503575	Young2	10 years	Pediatric	F	snRNA-seq	human left ventricle heart muscle	healthy non-cardiovascular disease
GSM4742861	SRR12503576	Young2	10 years	Pediatric	F	snRNA-seq	human left ventricle heart muscle	healthy non-cardiovascular disease
GSM4742861	SRR12503577	Young2	10 years	Pediatric	F	snRNA-seq	human left ventricle heart muscle	healthy non-cardiovascular disease
GSM4742861	SRR12503578	Young2	10 years	Pediatric	F	snRNA-seq	human left ventricle heart muscle	healthy non-cardiovascular disease
GSM4742861	SRR12503579	Young2	10 years	Pediatric	F	snRNA-seq	human left ventricle heart muscle	healthy non-cardiovascular disease
GSM4742861	SRR12503580	Young2	10 years	Pediatric	F	snRNA-seq	human left ventricle heart muscle	healthy non-cardiovascular disease
GSM4742861	SRR12503581	Young2	10 years	Pediatric	F	snRNA-seq	human left ventricle heart muscle	healthy non-cardiovascular disease
GSM4742861	SRR12503582	Young2	10 years	Pediatric	F	snRNA-seq	human left ventricle heart muscle	healthy non-cardiovascular disease
GSM4742861	SRR12503583	Young2	10 years	Pediatric	F	snRNA-seq	human left ventricle heart muscle	healthy non-cardiovascular disease
GSM4742861	SRR12503584	Young2	10 years	Pediatric	F	snRNA-seq	human left ventricle heart muscle	healthy non-cardiovascular disease
GSM4742861	SRR12503585	Young2	10 years	Pediatric	F	snRNA-seq	human left ventricle heart muscle	healthy non-cardiovascular disease
GSM4742861	SRR12503586	Young2	10 years	Pediatric	F	snRNA-seq	human left ventricle heart muscle	healthy non-cardiovascular disease
GSM4742861	SRR12503587	Young2	10 years	Pediatric	F	snRNA-seq	human left ventricle heart muscle	healthy non-cardiovascular disease
GSM4742861	SRR12503588	Young2	10 years	Pediatric	F	snRNA-seq	human left ventricle heart muscle	healthy non-cardiovascular disease
GSM4742861	SRR12503589	Young2	10 years	Pediatric	F	snRNA-seq	human left ventricle heart muscle	healthy non-cardiovascular disease
GSM4742862	SRR12503590	Young3	14 years	Pediatric	M	snRNA-seq	human left ventricle heart muscle	healthy non-cardiovascular disease
GSM4742862	SRR12503591	Young3	14 years	Pediatric	M	snRNA-seq	human left ventricle heart muscle	healthy non-cardiovascular disease
GSM4742862	SRR12503592	Young3	14 years	Pediatric	M	snRNA-seq	human left ventricle heart muscle	healthy non-cardiovascular disease
GSM4742862	SRR12503593	Young3	14 years	Pediatric	M	snRNA-seq	human left ventricle heart muscle	healthy non-cardiovascular disease
GSM4742862	SRR12503594	Young3	14 years	Pediatric	M	snRNA-seq	human left ventricle heart muscle	healthy non-cardiovascular disease
GSM4742862	SRR12503595	Young3	14 years	Pediatric	M	snRNA-seq	human left ventricle heart muscle	healthy non-cardiovascular disease
GSM4742862	SRR12503596	Young3	14 years	Pediatric	M	snRNA-seq	human left ventricle heart muscle	healthy non-cardiovascular disease
GSM4742862	SRR12503597	Young3	14 years	Pediatric	M	snRNA-seq	human left ventricle heart muscle	healthy non-cardiovascular disease
GSM4742862	SRR12503598	Young3	14 years	Pediatric	M	snRNA-seq	human left ventricle heart muscle	healthy non-cardiovascular disease
GSM4742862	SRR12503599	Young3	14 years	Pediatric	M	snRNA-seq	human left ventricle heart muscle	healthy non-cardiovascular disease
GSM4742862	SRR12503600	Young3	14 years	Pediatric	M	snRNA-seq	human left ventricle heart muscle	healthy non-cardiovascular disease
GSM4742862	SRR12503601	Young3	14 years	Pediatric	M	snRNA-seq	human left ventricle heart muscle	healthy non-cardiovascular disease
GSM4742862	SRR12503602	Young3	14 years	Pediatric	M	snRNA-seq	human left ventricle heart muscle	healthy non-cardiovascular disease
GSM4742862	SRR12503603	Young3	14 years	Pediatric	M	snRNA-seq	human left ventricle heart muscle	healthy non-cardiovascular disease
GSM4742862	SRR12503604	Young3	14 years	Pediatric	M	snRNA-seq	human left ventricle heart muscle	healthy non-cardiovascular disease
GSM4742862	SRR12503605	Young3	14 years	Pediatric	M	snRNA-seq	human left ventricle heart muscle	healthy non-cardiovascular disease
Abbreviations: pcw, post-conception weeks; snRNA-seq, single-nucleus RNA sequencing; ATAC-seq, Assay for Transposase-Accessible Chromatin sequencing; RNA-seq, RNA sequencing; M, male; F, female.
Note: All samples were obtained from publicly available datasets. Quality control and detailed processing parameters are described in Methods. Samples were classified as Fetal (<birth) or Pediatric (≥birth) based on developmental stage.
