# Supplementary material for: Multi‐Omics Integration Reveals Incomplete Reactivation of Developmental Cell‐Cycle Programs in Adult Human Infarcted Hearts
Source: Chem Biol Drug Des. 2026 Jun 8;107(6):e70337. doi: 10.1111/cbdd.70337 (PMC13247538; doi:10.1111/cbdd.70337)
Supplement: Supplementary file 3 — Table S2: Adult AMI dataset information. Clinical and pathological characteristics of adult AMI and control samples analyzed in this study. Spatial transcriptomics samples (10× and ACH prefixes) and snRNA‐seq samples are listed with tissue zone, clinical metadata, and pathology descriptions from the original study. Data were obtained from a previously published cohort (Kuppe et al. 2022). [file CBDD-107-e70337-s001.zip]

Archive with 1 entries (1 files):
- cbdd70337-sup-0003-Table-S2xlsx
