# Supplementary material for: Multi‐Omics Integration Reveals Incomplete Reactivation of Developmental Cell‐Cycle Programs in Adult Human Infarcted Hearts
Source: Chem Biol Drug Des. 2026 Jun 8;107(6):e70337. doi: 10.1111/cbdd.70337 (PMC13247538; doi:10.1111/cbdd.70337)
Supplement: Supplementary file 3 — Table S2: Adult AMI dataset information. Clinical and pathological characteristics of adult AMI and control samples analyzed in this study. Spatial transcriptomics samples (10× and ACH prefixes) and snRNA‐seq samples are listed with tissue zone, clinical metadata, and pathology descriptions from the original study. Data were obtained from a previously published cohort (Kuppe et al. 2022). [file CBDD-107-e70337-s001.zip › cbdd70337-sup-0003-Table-S2xlsx]

## Sheet: Supplementary Table S2 Adult AM
Sample ID	Patient ID	Platform	Condition	Zone	Days Post-MI	Age	Sex	Infarction Location	Sampling Location	Group	Pathology Description
10X0017	P3	10X	AMI	IZ	2	57	M	anterior LV	LV free wall	IZ	Ischemic necrotic cardiomyocytes, oedema, neutrophils (also some adipocytes of epicardial area)
10X0018	P2	10X	AMI	IZ	5	44	M	anterior LV due to occlussion of the left coronary artery	LV free wall	IZ	Ischemic left side slide normal borderzone; necrotic cardiomyocytes, oedema, neutrophils
10X0020	P3	10X	AMI	RZ	2	57	M	anterior LV	LV free wall	RZ	normal remote myocardium
ACH0011	P15	ACH	AMI	IZ	11	43	F	anterior LV	LV APEX	IZ	Ischemic tissue, granulation tissue and borderzone
ACH0012	P9	ACH	AMI	IZ	2	52	F	subacute inferolateral myocardial infarction	LV free wall	IZ	Normal myocardium and granulation tissue; only few necrotic cardiomyocytes (most cleared); fibroblasts and macrophages; no collagen yet
ACH0013	P9	ACH	AMI	IZ	2	52	F	subacute inferolateral myocardial infarction	LV free wall	IZ	Granulation tissue most necrotic cardiomyocytes cleared; macrophages and fibrobasts; no collagen yet
ACH0014	P10	ACH	AMI	IZ	6	38	M	anterior LV and septal acute myocardial infarction	LV free wall	IZ	Ischemic necrotic cardiomyocytes, macrophages and I think also neutrophils
ACH0015	P15	ACH	AMI	IZ	11	43	F	anterior LV	LV APEX	IZ	Ischemic, necrotic cardiomyocytes with in between inflammatory cells
ACH0016	P16	ACH	AMI	IZ	4	66	M	anterior LV	LV APEX	IZ	Ischemic necrotic cardiomyocytes with neutrophils, also smaller area with granulation tissue
ACH0021	P6	ACH	AMI	RZ	3	47	M	anterior LV	LV free wall	RZ	normal remote myocardium
ACH0022	P6	ACH	AMI	RZ	3	47	M	anterior LV	LV free wall	RZ	normal remote myocardium
ACH0023	P9	ACH	AMI	RZ	2	52	F	subacute inferolateral myocardial infarction	LV free wall	RZ	Normal remote myocardium with some waviness of fibers
ACH0028	P2	ACH	AMI	RZ	5	44	M	anterior LV due to occlussion of the left coronary artery	LV free wall	RZ	Borderzone/remote myocardium; normal myocardium with in capillaries (between cardiom) some inflammatory cells
CK160	P3	snRNA-seq	AMI	RZ/BZ	2	57	M	anterior LV	LV free wall	RZ	Borderzone/remote myocardium, more or less normal myocardium
CK163	P2	snRNA-seq	AMI	RZ/BZ	5	44	M	anterior LV due to occlussion of the left coronary artery	LV free wall	RZ	Borderzone/remote myocardium; normal myocardium with in capillaries (between cardiom) some inflammatory cells
CK164	P3	snRNA-seq	AMI	RZ	2	57	M	anterior LV	LV free wall	RZ	normal remote myocardium
CK165	P2	snRNA-seq	AMI	IZ/BZ	5	44	M	anterior LV due to occlussion of the left coronary artery	LV free wall	IZ	Ischemic left side slide normal borderzone; necrotic cardiomyocytes, oedema, neutrophils
CK356	P6	snRNA-seq	AMI	RZ	3	47	M	anterior LV	LV free wall	RZ	normal remote myocardium
CK360	P9	snRNA-seq	AMI	RZ	2	52	F	subacute inferolateral myocardial infarction	LV free wall	RZ	Normal remote myocardium with some waviness of fibers
CK361	P10	snRNA-seq	AMI	IZ	6	38	M	anterior LV and septal acute myocardial infarction	LV free wall	IZ	Ischemic necrotic cardiomyocytes, macrophages and I think also neutrophils
CK371	P15	snRNA-seq	AMI	GT/IZ	11	43	F	anterior LV	LV APEX	IZ	Ischemic tissue, granulation tissue and borderzone
CK373	P15	snRNA-seq	AMI	IZ	11	43	F	anterior LV	LV APEX	IZ	Ischemic, necrotic cardiomyocytes with in between inflammatory cells
CK158	P1	snRNA-seq	control	control	control	44	M	n.a.	LV free wall	CTRL	Normal myocardium
CK357	P7	snRNA-seq	control	control	control	55	F	n.a.	LV free wall	CTRL	Normal myocardium
CK358	P8	snRNA-seq	control	control	control	44	M	n.a.	LV free wall	CTRL	Normal myocardium
CK374	P17	snRNA-seq	control	control	control	61	M	n.a.	LV free wall	CTRL	Normal myocardium
Abbreviations: AMI, acute myocardial infarction; IZ, infarct zone; RZ, remote zone; BZ, border zone; GT, granulation tissue; CTRL, control; LV, left ventricle; M, male; F, female. Age is shown in years. Days Post-MI indicates days after myocardial infarction at time of sampling. Pathology descriptions are reproduced from the original study (Kuppe et al., 2022).
