# Supplementary material for: Multi‐Omics Integration Reveals Incomplete Reactivation of Developmental Cell‐Cycle Programs in Adult Human Infarcted Hearts
Source: Chem Biol Drug Des. 2026 Jun 8;107(6):e70337. doi: 10.1111/cbdd.70337 (PMC13247538; doi:10.1111/cbdd.70337)
Supplement: Supplementary file 4 — Table S3: qPCR primer sequences. Forward and reverse primers used for qPCR experiments in human iPSC‐derived cardiomyocytes. Primer pairs were obtained from PrimerBank (Wang et al. 2012) and were selected to span exon–exon junctions where possible to avoid genomic DNA amplification. [file CBDD-107-e70337-s004.xlsx]

## Sheet: Supplementary Table S3 qPCR Pri
Gene Symbol	Forward Primer (5'-3')	Reverse Primer (5'-3')
GAPDH	GGACTCATGACCACAGTCCA	CCAGTAGAGGCAGGGATGAT
BNIP3	CAGGGCTCCTGGGTAGAACT	CTACTCCGTCCAGACTCATGC
SLC2A1	ATTGGCTCCGGTATCGTCAAC	GCTCAGATAGGACATCCAGGGTA
MKI67	GAAAGAGTGGCAACCTGCCTTC	GCACCAAGTTTTACTACATCTGCC
ANLN	AGTCCTCTGAAAACGGGGGT	GTGTGCTACGAGCTGGACTT
KIF18A	AAAAAGTGGTAGTTTGGGCTGA	CTTTCAAGGGAGATGGCATTAG
MDK	GCTACAATGCTCAGTGCCAGGA	CTTGGCGTCTAGTCCTTTCCCT
RTKN2	GATGGAAGCCTTCTGGCAGCAT	CATGGTAGACTGAGGTTGCCTC
SOX11	GCTGAAGGACAGCGAGAAGATC	GGGTCCATTTTGGGCTTTTTCCG
